# Supplementary material for: Healthcare Professionals’ Perceptions of Promoting Healthy Lifestyle Behaviors in Pregnant Migrant Women and the Potential of a Digital Support Tool—A Qualitative Study
Source: Int J Environ Res Public Health. 2022 Feb 17;19(4):2328. doi: 10.3390/ijerph19042328 (PMC8872577; doi:10.3390/ijerph19042328)
Supplement: Supplementary file 1 [file ijerph-19-02328-s001.zip]

Archive with 1 entries (1 files):
- ijerph-1582045-supplementary.pdf
